# Supplementary material for: Impacts of the zero mark-up policy on hospitalization expenses of T2DM and cholecystolithiasis inpatients in SC province, western China: an interrupted time series analysis
Source: Front Public Health. 2023 Apr 28;11:1079655. doi: 10.3389/fpubh.2023.1079655 (PMC10177657; doi:10.3389/fpubh.2023.1079655)
Supplement: Supplementary file 1 [file Table_1.XLSX]

## Sheet: ITS DATA
YEAR	MONTH	X1	X2	X3	TOTAL HOSPITALIZATION EXPENSES	MEDICNIE EXPENSES	EXAMINATION EXPENSES	LABORTORY EXPENSES	TREATMENT EXPENSES	MATERIALS EXPENSES	BED EXPENSES	SURGERY EXPENSES	ANESTHESIA EXPENSES	OHTERS
2015	5	1	0	0	15022.8	5923.97	3750.21	2230.12	2076.56	579.039	417.28	0	18.1707	27.439
2015	6	2	0	0	15447.6	5645.91	4211.12	2069.64	2191.06	849.777	466.267	0	13.8	0
2015	7	3	0	0	15762.4	6455.58	3719.29	2108.09	2275.47	711.81	477.783	0	14.4203	0
2015	8	4	0	0	15210	5851.2	3842.63	2112.12	2164.61	717.22	458.692	0	20.8333	42.6923
2015	9	5	0	0	14521.7	5636.71	3785.83	2037.27	1952.55	638.955	451.222	0	19.2063	0
2015	10	6	0	0	16344.2	6563.65	3756.95	2102.99	2436.12	931.604	486.6	0	6.13333	60.1333
2015	11	7	0	0	13924.2	5290.85	3586.37	2128.79	1864.73	564.262	460.342	0	28.8356	0
2015	12	8	0	0	14593.8	5300.37	4063.91	2222.56	1882.65	608.661	455.338	35.0649	25.2597	0
2016	1	9	0	0	14783.4	5110.05	3790.38	2571.97	2148.04	709.221	422.14	0	15.3319	16.2338
2016	2	10	0	0	15132.3	5251.16	3879.99	2511.81	2275.61	777.037	408.344	0	15.9832	12.4008
2016	3	11	0	0	16945.9	6436.5	4138.3	2681.21	2271.86	952.837	452.383	0	12.7735	0
2016	4	12	0	0	13480.3	4531.78	3747.39	2166.77	1999.54	593.851	404.466	0	5.80054	30.7069
2016	5	13	0	0	14544.7	4859.97	4021.17	2289.2	2219.74	680.168	426.255	0	16.0291	32.2067
2016	6	14	0	0	14920.7	5160.99	3765.66	2574.63	2145.94	833.433	425.461	0	14.6081	0
2016	7	15	0	0	14048.5	4695.65	3913.33	2394.14	2057.32	553.366	402.476	8.47293	14.3713	9.37578
2016	8	16	0	0	13995.9	4789.23	3675.54	2397.69	1928.63	739.05	410.544	1.16288	6.77015	47.3105
2016	9	17	0	0	13407.9	4249.4	3656.38	2188.98	2188.96	659.127	432.834	0	10.108	22.1022
2016	10	18	0	0	13958.7	4727.4	3716.25	2356.07	2012.26	681.564	433.638	0	8.88332	22.6494
2016	11	19	0	0	14440.3	5037.73	3981.41	2302.97	2035.3	632.27	441.392	0	9.20202	0
2016	12	20	0	0	15003.6	5294.73	4070.49	2373.06	2112.48	661.898	464.739	0	26.1894	0
2017	1	21	1	21	14493.2	4830.56	3886.15	2301.57	2476.88	566.878	415.251	8.68275	7.25363	0
2017	2	22	1	22	13300.1	4028.24	3782.43	2352.67	2192.48	560.409	378.372	0	5.45412	0
2017	3	23	1	23	13279	3898.86	3712.03	2483.52	2168.36	512.195	397.547	7.50197	35.3668	63.6437
2017	4	24	1	24	13383.1	3608.9	3751.51	2529.8	2402.73	646.752	400.943	0	42.4755	0
2017	5	25	1	25	13578	3604.64	3946.84	2411.63	2354.24	841.421	373.139	0	27.8127	18.2938
2017	6	26	1	26	13757.6	3622.46	3945.53	2436.67	2694.98	568.914	404.703	0	43.9186	40.4695
2017	7	27	1	27	13649.5	3491.06	3850.43	2373.07	2688.56	795.065	424.856	0	26.4545	0
2017	8	28	1	28	12564.2	3162.18	3412.11	2504.05	2515.49	542.677	407.772	0	19.8651	0
2017	9	29	1	29	12283.6	3100.77	3728.09	2276.21	2287.54	484.125	387.653	6.74827	12.4778	0
2017	10	30	1	30	13088.6	3546.01	3558.73	2231.85	2399.98	899.344	411.017	0	27.96	13.6687
2017	11	31	1	31	14365.8	4129.49	3883.53	2465.93	2548.89	893.284	406.291	0	38.3374	0
2017	12	32	1	32	15010.3	3953.49	4221.34	2466.47	2939.36	970.319	392.296	0.706215	32.8823	33.4523
2018	1	33	1	33	14225.3	3869.6	3751.69	3000.62	2519.78	676.508	347.963	0	14.6309	44.5512
2018	2	34	1	34	14191.3	3960.18	3685.17	2855.67	2571.55	702.357	374.998	0	19.4838	21.8593
2018	3	35	1	35	14992.1	4629.44	3461.14	2742.74	2813.2	810.56	426.982	0	9.76787	98.2774
2018	4	36	1	36	13907.1	3846.67	3791.18	2381.94	2804.41	624.249	419.249	0	9.24843	30.2018
2018	5	37	1	37	15169.2	4267.86	4082.1	2456.37	3301.97	569.37	432.435	0	48.6897	10.39
2018	6	38	1	38	13822.7	3707.99	3930.6	2451.34	2780.69	496.71	394.003	0	15.1095	46.2988
2018	7	39	1	39	12983.2	3148.99	3856.65	2436.38	2722.57	471.051	326.154	1.37489	9.71877	10.3116
2018	8	40	1	40	13304.1	3177.29	3666.67	2691.23	2807.67	542.071	355.538	0	8.65109	54.979
