# Supplementary material for: Impacts of the zero mark-up policy on hospitalization expenses of T2DM and cholecystolithiasis inpatients in SC province, western China: an interrupted time series analysis
Source: Front Public Health. 2023 Apr 28;11:1079655. doi: 10.3389/fpubh.2023.1079655 (PMC10177657; doi:10.3389/fpubh.2023.1079655)
Supplement: Supplementary file 2 [file Table_2.XLSX]

## Sheet: ITS DATA
YEAR	MONTH	X1	X2	X3	TOTAL HOSPITALIZATION EXPENSES	MEDICNIE EXPENSES	EXAMINATION EXPENSES	LABORTORY EXPENSES	TREATMENT EXPENSES	MATERIALS EXPENSES	BED EXPENSES	SURGERY EXPENSES	ANESTHESIA EXPENSES
2015	5	1	0	0	13478.9	4533.76	460.171	550.729	1022.97	4623.06	175.629	1221.86	890.714
2015	6	2	0	0	13355.1	4353.88	521.274	518.932	900.252	4771.51	180.932	1221.23	887.123
2015	7	3	0	0	13836.4	4808.65	469.647	565.314	957.345	4702.21	173.843	1208.24	951.176
2015	8	4	0	0	13576.8	4543.06	544.143	596.73	904.035	4655.54	189.159	1223.81	920.317
2015	9	5	0	0	14594.7	5310.25	550.484	711.306	991.095	4695.62	191.79	1223.23	920.968
2015	10	6	0	0	13857	4688.58	467.989	600.22	933.299	4900.01	162.154	1220	884.78
2015	11	7	0	0	13266.8	4324.93	400.948	598.61	842.969	4805.52	157.766	1216.1	920
2015	12	8	0	0	13740.5	4532.89	555.461	597.395	882.47	4801.57	185.618	1218.68	966.447
2016	1	9	0	0	13013.7	4101.38	368.622	521.306	869.473	4826.05	160.195	1210.32	956.396
2016	2	10	0	0	13837.9	4355.71	623.876	655.886	898.291	4977.49	212.566	1205.47	908.62
2016	3	11	0	0	14514.8	4919.67	541.223	578.663	968.006	5182.96	192.413	1239.59	892.246
2016	4	12	0	0	13486.7	4291.09	520.285	591.462	883.83	4869.56	183.997	1202.01	944.471
2016	5	13	0	0	13744.1	4334.61	446.85	604.675	992.42	5062.04	181.994	1205.9	915.575
2016	6	14	0	0	13975.9	4326.11	534.859	665.802	958.824	5130.23	193.865	1236.3	929.946
2016	7	15	0	0	13815.6	4306.7	533.448	680.971	974.101	4998.9	197.744	1201.07	922.686
2016	8	16	0	0	13557.2	4308.28	407.282	639.201	914.633	4900.06	172.375	1237.93	977.452
2016	9	17	0	0	14574.8	4726.95	509.075	737.858	980.885	5221.69	180.565	1258.09	959.684
2016	10	18	0	0	13822.4	4754.22	366.997	613.202	790.009	4997.46	163.78	1206.84	929.901
2016	11	19	0	0	13781.2	4468.66	401.885	565.665	792.826	5207.78	179.404	1226.92	938.063
2016	12	20	0	0	13948.8	4716.2	588.354	641.946	813.7	4866.65	175.212	1201.01	945.748
2017	1	21	1	21	13970.2	3796.12	463.231	698.015	942.683	5014.7	172.659	1565.83	1316.99
2017	2	22	1	22	13048.2	3359.72	383.127	667.556	936.696	4793.84	151.173	1505.95	1250.16
2017	3	23	1	23	13406.7	3244.5	549.867	778.276	902.177	4951.82	161.496	1531.44	1287.08
2017	4	24	1	24	13411.5	3419.59	534.223	607.151	884.895	4997.66	158.981	1556.54	1252.51
2017	5	25	1	25	12901.2	3085.75	509.809	569.421	871.57	4955.33	140.885	1520.37	1248.11
2017	6	26	1	26	13103	3167.21	421.876	565.318	897.185	5138.79	170.273	1494.14	1248.22
2017	7	27	1	27	13339.7	3380.47	495.593	616.245	904.49	4983.85	157.998	1507.22	1293.79
2017	8	28	1	28	14076.8	3693.61	590.836	687.508	984.602	5132.46	180.99	1486.52	1320.26
2017	9	29	1	29	13691.3	3589.81	559.165	647.185	941.06	5004.96	154.589	1500.4	1294.13
2017	10	30	1	30	13243.4	3333.36	440.115	598.113	906.697	5028.28	147.757	1501.58	1287.46
2017	11	31	1	31	13333.2	3203.01	537.381	587.561	917.48	5125.4	149.772	1502.95	1309.63
2017	12	32	1	32	12936.8	3053.07	593.711	643.332	889.159	4828.33	144.882	1495.03	1289.29
2018	1	33	1	33	13764.1	3448.99	710.826	709.731	889.953	5063.1	172.072	1482.85	1286.63
2018	2	34	1	34	13000.2	3019.89	408.102	639.166	968.59	5001.88	146.585	1521.59	1294.38
2018	3	35	1	35	13101	3200.28	721.05	788.514	905.135	4592.64	146.05	1474.18	1273.18
2018	4	36	1	36	12225.2	2744.95	493.435	596.335	875.076	4624.19	147.333	1470.71	1273.14
2018	5	37	1	37	12576.9	2941.85	591.045	604.913	836.668	4655.14	156.189	1517.73	1273.4
2018	6	38	1	38	13926.1	3627.74	922.064	849.773	1037.21	4629.67	171.196	1453.27	1235.18
2018	7	39	1	39	13231.7	3245.93	634.481	732.348	990.916	4691.95	148.377	1459.78	1327.87
2018	8	40	1	40	13220	3179.18	655.33	779.552	1003.11	4725.31	153.1	1461.4	1263
